# Supplementary material for: Integrated computational and experimental immunoengineering of adeno-associated virus capsid T cell epitopes in mice
Source: Nat Commun. 2026 Mar 3;17:3387. doi: 10.1038/s41467-026-69917-9 (PMC13065821; doi:10.1038/s41467-026-69917-9)
Supplement: Supplementary file 4 — Source data [file 41467_2026_69917_MOESM4_ESM.xlsx]

## Sheet: Fig1A
	Media Only	Pool 1	Pool 2	Pool 3	Pool 4	Pool 5	Pool 6	Pool 7	Pool 8	Pool 9	Pool 10	Pool 11	Pool 12	Pool 13	Pool 14	Pool 15	Pool 16	Pool 17	Pool 18	Pool 19	Pool 20	Pool 21	Pool 22	Pool 23	Pool 24	Pool 25	Pool 26	Pool 27	Pool 28	Pool 29	Pool 30	Pool 31
Mouse#1	3	7	9	9	2	3	5	19	2	1	5	0	8	14	1	4	3	2	0	0	11	14	10	4	6	7	5	8	8	4	10	0
	10	6	4	2	2	3	8	13	9	4	5	6	5	4	2	1	3	4	7	8	4	9	14	2	8	5	2	6	3	12	3	3
	3	9	6	5	5	2	1	20	3	6	4	5	3	4	0	13	6	2	3	6	6	11	11	5	7	9	5	7	5	3	3	5
Mouse#2	1	4	0	0	5	2	3	6	0	0	2	0	5	3	1	0	4	5	0	2	0	15	12	0	3	3	6	0	0	2	5	0
	6	6	0	0	4	0	2	3	5	1	1	2	1	1	2	0	1	8	0	1	3	8	10	9	4	3	3	8	4	0	0	6
	6	0	3	0	0	5	0	16	4	2	0	1	2	3	0	2	1	5	4	1	6	8	7	5	5	2	6	1	5	7	0	2
Mouse#3	7	9	12	11	7	10	9	41	4	8	4	6	5	11	6	7	12	3	2	8	5	27	26	5	11	5	5	10	0	0	0	0
	3	6	8	11	4	8	4	40	4	3	9	8	1	7	1	2	9	3	4	5	6	17	23	8	15	12	7	8	2	0	0	0
	8	12	8	9	2	7	6	38	8	7	5	13	2	8	6	12	6	2	6	3	11	18	20	5	3	11	9	4	2	0	0	0
Mouse#4	7	1	8	0	8	1	4	6	4	1	0	1	8	4	6	1	10	6	5	2	10	15	6	0	3	3	2	1	5	1	0	0
	6	0	0	1	4	4	0	3	1	5	1	0	1	4	1	1	8	1	8	1	5	20	2	0	8	12	0	1	7	2	0	0
	3	8	0	4	3	3	2	7	3	4	0	2	12	3	1	0	6	6	2	0	4	6	4	0	4	5	1	0	13	3	0	0
Mouse#5	8	11	0	11	8	12	10	44	9	10	5	6	12	7	1	6	11	6	12	13	8	37	23	7	15	9	5	6	11	8	0	5
	9	9	9	10	8	2	2	29	10	6	2	12	12	5	4	7	7	6	6	10	3	46	28	7	10	7	7	10	18	16	0	5
	6	0	12	11	5	0	10	43	6	4	3	12	8	14	4	6	11	6	11	9	7	29	22	10	13	7	12	9	14	14	0	5
Mouse#6	13	10	12	9	5	2	7	21	14	14	6	11	10	15	7	9	6	7	9	9	7	13	30	7	12	11	11	11	15	13	16	8
	13	15	20	17	15	4	11	21	11	8	7	12	13	12	8	15	11	7	7	9	8	20	31	8	10	9	9	9	8	7	6	9
	7	12	19	7	10	16	6	28	9	12	10	9	16	7	5	13	5	10	7	9	10	29	20	3	15	15	21	11	10	22	8	5
Mouse#7	11	13	15	7	9	7	5	45	6	6	7	11	14	3	4	8	11	11	6	6	15	13	25	3	10	8	13	10	2	13	7	6
	14	6	5	8	5	8	3	30	9	10	4	15	8	2	10	10	7	5	10	3	7	20	15	10	15	6	11	13	15	6	6	6
	8	15	5	7	6	12	12	39	8	7	6	11	9	6	8	11	4	5	7	8	6	23	22	11	12	9	11	7	14	3	6	3
Mouse#8	16	11	14	17	11	6	6	23	2	6	3	11	16	11	6	7	13	9	9	7	3	18	22	9	14	12	7	11	40	5	7	0
	8	24	14	12	7	5	14	26	6	5	12	5	8	4	9	7	10	8	9	13	8	13	22	15	5	3	5	7	23	13	2	0
	18	14	11	7	6	5	9	30	15	7	11	20	7	1	11	11	17	10	9	7	5	30	23	15	7	1	8	2	15	11	0	2
Mouse#9	4	4	7	7	3	5	3	19	6	10	7	8	8	1	4	6	10	13	4	14	7	14	20	6	9	5	11	13	10	18	9	11
	5	13	8	8	7	3	7	19	6	2	7	4	4	2	1	6	12	1	2	3	5	11	15	5	3	11	11	6	8	12	8	6
	5	7	4	12	4	6	6	16	3	4	2	4	3	7	2	7	12	5	10	5	5	12	11	7	9	5	7	12	9	10	10	12
Mouse#10	0	6	3	7	0	3	0	12	4	4	0	3	8	5	2	1	2	6	0	2	4	9	4	0	5	3	3	2	17	0	3	1
	2	4	9	3	3	1	4	10	1	1	3	1	2	3	0	4	6	2	0	4	3	8	9	0	3	1	6	2	8	3	2	0
	4	3	1	5	6	0	3	12	10	4	0	10	4	3	0	7	0	1	1	6	0	14	8	6	7	0	0	8	6	1	3	6
Mouse#11	10	6	6	9	11	7	8	13	3	6	5	3	12	3	4	2	9	7	0	5	12	4	4	6	7	4	3	12	6	3	10	5
	5	12	13	12	8	10	4	16	9	15	8	8	2	6	3	7	9	3	3	5	9	16	9	12	5	2	12	6	8	7	10	7
	5	6	7	8	5	7	6	16	8	4	2	9	6	4	5	9	7	2	1	7	5	21	8	8	6	14	7	9	5	11	9	12
Mouse#12	15	7	3	4	4	15	2	19	8	3	8	7	17	3	1	4	5	7	0	0	9	7	15	3	15	1	4	8	12	4	8	14
	6	6	9	11	15	7	4	24	6	3	5	2	6	3	7	2	7	8	8	7	4	13	14	21	4	3	1	16	7	11	6	18
	5	3	7	9	8	4	8	21	2	5	6	6	3	8	3	5	7	4	1	13	3	7	13	8	5	2	2	9	6	10	2	8
Mouse#13	5	5	2	3	9	1	7	12	3	8	9	4	5	1	0	4	0	2	4	6	4	9	11	2	7	3	5	8	9	3	9	9
	5	5	4	10	0	5	7	13	1	4	6	4	8	3	1	2	2	0	3	2	5	8	10	1	4	6	0	2	5	12	5	3
	0	2	4	4	3	2	8	15	3	1	4	5	4	3	3	5	2	4	1	7	12	9	15	6	3	6	6	7	3	8	6	12
Mouse#14	15	38	32	25	24	30	18	65	24	30	24	33	25	23	24	21	30	13	27	15	28	54	58	42	33	32	24	20	25	35	39	27
	22	23	34	19	24	28	19	79	14	21	16	40	19	17	15	28	35	16	16	31	30	48	44	34	33	30	20	38	25	28	32	28
	36	32	28	20	24	30	27	73	30	22	18	32	25	16	29	42	32	14	17	22	27	38	46	34	36	38	36	39	33	29	32	31
Mouse#15	21	28	18	22	20	27	31	43	32	11	0	29	22	19	19	21	24	17	19	26	27	29	50	29	28	36	40	23	40	32	24	38
	39	27	29	16	30	16	22	54	22	20	0	23	28	17	21	18	29	27	24	14	16	54	39	1	41	30	21	24	27	35	27	26
	33	18	33	23	33	22	31	53	15	0	21	35	31	19	28	19	30	17	18	26	22	51	33	26	40	34	34	28	29	34	33	28
Mouse#16	33	28	21	39	30	28	22	66	32	26	14	29	28	20	21	15	33	17	20	0	26	67	20	27	35	23	45	26	45	37	28	30
	31	27	30	24	0	28	18	63	28	29	17	26	28	21	10	18	31	20	17	23	40	57	40	0	45	36	36	36	29	27	35	35
	30	21	24	24	18	36	34	65	14	38	17	35	28	6	16	55	28	30	24	29	29	50	69	0	24	35	31	37	26	36	22	22
Mouse#17	35	33	20	37	30	43	35	88	23	21	29	44	28	46	31	16	46	15	38	22	28	61	51	35	31	35	23	36	30	26	43	35
	31	44	33	44	24	39	40	67	38	41	43	32	35	32	31	40	45	32	27	40	19	46	57	30	29	44	31	40	27	27	37	26
	37	20	40	31	32	30	51	74	27	31	38	41	33	35	39	33	32	34	30	34	28	56	66	41	35	34	35	35	40	35	39	36
Mouse#18	39	37	49	31	43	79	47	104	28	44	46	51	51	57	38	44	59	48	61	55	36	102	100	63	35	43	60	53	35	59	47	47
	34	47	52	31	51	60	62	107	46	37	41	59	46	49	63	44	55	50	72	49	56	105	102	55	57	43	44	77	45	61	40	39
	47	49	53	33	50	47	39	107	44	38	39	54	51	50	55	43	62	37	61	47	44	96	110	37	56	50	60	71	41	54	49	44
Average	Media Only	Pool 1	Pool 2	Pool 3	Pool 4	Pool 5	Pool 6	Pool 7	Pool 8	Pool 9	Pool 10	Pool 11	Pool 12	Pool 13	Pool 14	Pool 15	Pool 16	Pool 17	Pool 18	Pool 19	Pool 20	Pool 21	Pool 22	Pool 23	Pool 24	Pool 25	Pool 26	Pool 27	Pool 28	Pool 29	Pool 30	Pool 31
Mouse #1	5.33333	7.33333	6.33333	5.33333	3	2.66667	4.66667	17.3333	4.66667	3.66667	4.66667	3.66667	5.33333	7.33333	1	6	4	2.66667	3.33333	4.66667	7	11.3333	11.6667	3.66667	7	7	4	7	5.33333	6.33333	5.33333	2.66667
Mouse #2	4.33333	3.33333	1	0	3	2.33333	1.66667	8.33333	3	1	1	1	2.66667	2.33333	1	0.666667	2	6	1.33333	1.33333	3	10.3333	9.66667	4.66667	4	2.66667	5	3	3	3	1.66667	2.66667
Mouse #3	6	9	9.33333	10.3333	4.33333	8.33333	6.33333	39.6667	5.33333	6	6	9	2.66667	8.66667	4.33333	7	9	2.66667	4	5.33333	7.33333	20.6667	23	6	9.66667	9.33333	7	7.33333	1.33333	0	0	0
Mouse #4	5.33333	3	2.66667	1.66667	5	2.66667	2	5.33333	2.66667	3.33333	0.333333	1	7	3.66667	2.66667	0.666667	8	4.33333	5	1	6.33333	13.6667	4	0	5	6.66667	1	0.666667	8.33333	2	0	0
Mouse #5	7.66667	6.66667	7	10.6667	7	4.66667	7.33333	38.6667	8.33333	6.66667	3.33333	10	10.6667	8.66667	3	6.33333	9.66667	6	9.66667	10.6667	6	37.3333	24.3333	8	12.6667	7.66667	8	8.33333	14.3333	12.6667	0	5
Mouse #6	11	12.3333	17	11	10	7.33333	8	23.3333	11.3333	11.3333	7.66667	10.6667	13	11.3333	6.66667	12.3333	7.33333	8	7.66667	9	8.33333	20.6667	27	6	12.3333	11.6667	13.6667	10.3333	11	14	10	7.33333
Mouse #7	11	11.3333	8.33333	7.33333	6.66667	9	6.66667	38	7.66667	7.66667	5.66667	12.3333	10.3333	3.66667	7.33333	9.66667	7.33333	7	7.66667	5.66667	9.33333	18.6667	20.6667	8	12.3333	7.66667	11.6667	10	10.3333	7.33333	6.33333	5
Mouse #8	14	16.3333	13	12	8	5.33333	9.66667	26.3333	7.66667	6	8.66667	12	10.3333	5.33333	8.66667	8.33333	13.3333	9	9	9	5.33333	20.3333	22.3333	13	8.66667	5.33333	6.66667	6.66667	26	9.66667	3	0.666667
Mouse #9	4.66667	8	6.33333	9	4.66667	4.66667	5.33333	18	5	5.33333	5.33333	5.33333	5	3.33333	2.33333	6.33333	11.3333	6.33333	5.33333	7.33333	5.66667	12.3333	15.3333	6	7	7	9.66667	10.3333	9	13.3333	9	9.66667
Mouse #10	2	4.33333	4.33333	5	3	1.33333	2.33333	11.3333	5	3	1	4.66667	4.66667	3.66667	0.666667	4	2.66667	3	0.333333	4	2.33333	10.3333	7	2	5	1.33333	3	4	10.3333	1.33333	2.66667	2.33333
Mouse #11	6.66667	8	8.66667	9.66667	8	8	6	15	6.66667	8.33333	5	6.66667	6.66667	4.33333	4	6	8.33333	4	1.33333	5.66667	8.66667	13.6667	7	8.66667	6	6.66667	7.33333	9	6.33333	7	9.66667	8
Mouse #12	8.66667	5.33333	6.33333	8	9	8.66667	4.66667	21.3333	5.33333	3.66667	6.33333	5	8.66667	4.66667	3.66667	3.66667	6.33333	6.33333	3	6.66667	5.33333	9	14	10.6667	8	2	2.33333	11	8.33333	8.33333	5.33333	13.3333
Mouse #13	3.33333	4	3.33333	5.66667	4	2.66667	7.33333	13.3333	2.33333	4.33333	6.33333	4.33333	5.66667	2.33333	1.33333	3.66667	1.33333	2	2.66667	5	7	8.66667	12	3	4.66667	5	3.66667	5.66667	5.66667	7.66667	6.66667	8
Mouse #14	24.3333	31	31.3333	21.3333	24	29.3333	21.3333	72.3333	22.6667	24.3333	19.3333	35	23	18.6667	22.6667	30.3333	32.3333	14.3333	20	22.6667	28.3333	46.6667	49.3333	36.6667	34	33.3333	26.6667	32.3333	27.6667	30.6667	34.3333	28.6667
Mouse #15	31	24.3333	26.6667	20.3333	27.6667	21.6667	28	50	23	10.3333	7	29	27	18.3333	22.6667	19.3333	27.6667	20.3333	20.3333	22	21.6667	44.6667	40.6667	18.6667	36.3333	33.3333	31.6667	25	32	33.6667	28	30.6667
Mouse #16	31.3333	25.3333	25	29	16	30.6667	24.6667	64.6667	24.6667	31	16	30	28	15.6667	15.6667	29.3333	30.6667	22.3333	20.3333	17.3333	31.6667	58	43	9	34.6667	31.3333	37.3333	33	33.3333	33.3333	28.3333	29
Mouse #17	34.3333	32.3333	31	37.3333	28.6667	37.3333	42	76.3333	29.3333	31	36.6667	39	32	37.6667	33.6667	29.6667	41	27	31.6667	32	25	54.3333	58	35.3333	31.6667	37.6667	29.6667	37	32.3333	29.3333	39.6667	32.3333
Mouse #18	40	44.3333	51.3333	31.6667	48	62	49.3333	106	39.3333	39.6667	42	54.6667	49.3333	52	52	43.6667	58.6667	45	64.6667	50.3333	45.3333	101	104	51.6667	49.3333	45.3333	54.6667	67	40.3333	58	45.3333	43.3333

## Sheet: Fig2A,B
	Fold change	media only	97	98	99	100	101	102	103	104	105	106	107	108	109	110	111	112
IL-2	Mouse #1	1	0.9	1.3	1.2	0.6	1.1	5.7	5.4	1.8	2.7	1.2	1.2	1.2	0.6	0.9	1.8	1.2
	Mouse #2	1	1	1.2	1	0.9	1.5	3.9	6.9	1.5	2.2	1.5	1.1	0.8	1.2	2.3	1.3	1.3
	Mouse #3	1	1.5	1.2	1.5	1.1	1.5	6	6.3	0.9	1.2	0.9	0.9	1.6	1.1	1.9	1.5	1.5
IFNg	Mouse #1	1	1.25	1.25	0.25	0.5	1.25	2.75	4.13	0.5	1.88	0.63	1.25	1.5	0.5	0.13	0.75	0.75
	Mouse #2	1	1.13	1.13	0.63	1.13	0.38	4.25	2.75	1.5	1.5	1.13	1.5	1	0.38	0.75	0.63	1.13
	Mouse #3	1	1.25	0.75	1	1.75	1.13	1.88	3.13	0.38	0.75	1	1.75	1.88	0.63	0.5	0.5	0.5

## Sheet: Fig2C,D
IL-2	Peptide 192			Peptide 102			Peptide 103
25	16	13	19	61	51	57	55	54	34
5	17	14	15	48	54	57	52	48	35
1	17	14	14	38	39	39	47	53	31
0.2	13	16	15	56	53	42	42	34	42
0.04	7	19	11	16	28	21	18	19	20
0.008	11	29	15	17	17	27	14	25	25
0.0016	24	19	11	9	16	19	17	29	7
IFN-g	Peptide 99			Peptide 102			Peptide 103
100	3	4	5	15	30	35	35	13	34
20	0	4	4	33	17	40	20	35	25
4	3	1	2	37	45	25	28	22	26
0.8	1	1	3	21	38	29	19	15	15
0.16	2	0	1	8	7	10	0	6	5
0	3	0	4	9	1	2	2	0	1

## Sheet: Fig2E,F
IL-2	Spleenocytes			CD4			CD8
Media only	0	1	1	2	0	0	0	0	0
P192	1	1	1	0	2	1	0	0	0
P102	14	10	9	15	15	16	0	0	0
P103	12	8	12	15	20	24	0	0	0
Pool7	13	12	16	18	10	12	0	0	0
Pool21	23	22	16	19	14	20	0	0	0
Pool22	29	19	23	14	16	9	0	0	0
Pool31	1	1	1	0	0	0	0	0	0
IFNg	Spleenocytes			CD4			CD8
Media only	0	0	0	0	0	0	0	0	0
P192	0	0	0	0	2	1	0	0	0
P102	11	22	21	16	11	14	0	0	0
P103	13	9	11	19	12	16	0	0	0
Pool7	24	18	20	24	20	24	0	0	0
Pool21	23	17	17	17	22	16	0	0	0
Pool22	17	19	28	13	15	16	0	0	0
Pool31	0	0	0	0	0	0	0	0	0

## Sheet: Fig4B, sup fig1B
Plate 1	GFP positive (%)
WT	F308D	F308N	R309D	R309G	R309N	R309S	R312D	R313G	R313N	F308E	Sham
35.4	0.53	0.4	0.35	0.35	0.26	0.52	0.5	0.23	0.46	0.55	0.72
40.2	0.42	0.3	0.25	0.34	0.19	0.47	0.51	0.29	0.7	0.73	0.49
Plate 2	GFP positive (%)
WT	F308G	F308P	F308Q	F308S	F308T	R309P	R309T	R312E	R312H	R312Q	Sham
33.8	0.39	0.25	0.18	0.12	1.36	0.44	0.46	21.2	62.1	52.8	0.85
28.1	0.49	0.48	0.35	0.22	1.57	0.75	0.35	23.9	56.7	47.5	0.67
Plate 3	GFP positive (%)
WT	F308^R309insD	F308^R309insG	F308^R309insN	R309^P310insG	F308del	R309del	Sham	AAV9_VI
20.2	0.83	0.46	0.61	0.71	0.62	1.42	1.41	83
17.7	0.79	1	0.73	0.68	0.73	1.41	2.02	86
Plate 1	GFP count
WT	F308D	F308N	R309D	R309G	R309N	R309S	R312D	R313G	R313N	F308E	Sham
208	0	0	0	0	3	3	0	3	2	0	0
100	0	0	0	2	5	0	0	0	0	0	2
Plate 2	GFP count
WT	F308G	F308P	F308Q	F308S	F308T	R309P	R309T	R312E	R312H	R312Q	Sham
105	0	0	0	0	0	0	2	42	338	264	0
55	3	0	0	0	0	0	0	28	310	178	0
Plate 3	GFP count
WT	F308^R309insD	F308^R309insG	F308^R309insN	R309^P310insG	F308del	R309del	Sham	AAV9_VI
39	1	0	0	1	1	0	0	329
78	0	3	0	0	0	0	0	483

## Sheet: sup fig2
Vp/mL	Batch#1	Batch#2	Batch#3	Batch#4
AAV9_WT	4770000000000	29700000000	619000000000	4990000000000
R312H (R26)	1920000000000	128000000000	1120000000000	7350000000000
R312Q (R27)	982000000000	83400000000	1220000000000	647000000000
Vg/mL	Batch#1	Batch#2	Batch#3	Batch#4
AAV9_WT	2460000000000	9440000000	42200000000	1770000000000
R312H (R26)	809000000000	36500000000	101000000000	2790000000000
R312Q (R27)	693000000000	34000000000	119000000000	282000000000
Ratio (Vp/Vg)	Batch#1	Batch#2	Batch#3	Batch#4
AAV9_WT	1.9	3.1	14.7	2.8
R312H (R26)	2.4	3.5	11	2.6
R312Q (R27)	1.4	2.5	10.2	2.3
Empty/full	Empty	Partial	Full	Overfull
AAV9_WT	10.77	9.03	54.69	25.51
R312H (R26)	12.39	10.57	50.34	26.69
R312Q (R27)	26.87	9.39	44.18	19.56

## Sheet: Fig5A,B
Fig5A	AAV9_WT			R312H			R312Q
0	0.33	0.25	0.44	0.33	0.25	0.44	0.33	0.25	0.44
32	0.33	0.25	0.45	0.25	1.07	0.28	0.62	0.49	0.15
160	0.72	0.76	1.3	0.76	1.38	0.79	0.73	1.08	0.52
800	3.13	3.1	3.71	3.39	5.48	3.38	2.49	3.17	2.32
4000	13.4	14.6	17.5	16.1	19.2	16.4	10.8	11.9	10.7
20000	51.5	54.5	54.3	54.9	55.7	57.2	40.5	43.2	42
100000	92.1	92	93	93.5	94.9	95.9	87.8	86.9	85.7
500000	98.5	99.2	99	98.6	99.2	97.5	97.5	98.7	98.9
Fig 5B
AAV9_WT	R312H	R312Q
888000000	899000000	852000000
894000000	890000000	856000000
898000000	909000000	849000000

## Sheet: Fig5D,F
	AAV9_WT					R312H					R312Q
Avg Radiance	Mouse#1	Mouse#2	Mouse#3	Mouse#4	Mouse#5	Mouse#6	Mouse#7	Mouse#8	Mouse#9	Mouse#10	Mouse#11	Mouse#12	Mouse#13	Mouse#14	Mouse#15
D8	25500000	11700000	16400000	30200000	33000000	23600000	22300000	41700000	8160000	21800000	18700000	2510000	21700000	33900000	4870000
D15	77400000	28000000	34500000	26200000	38600000	21500000	31000000	49600000	25600000	49200000	18600000	6440000	29000000	43800000	17800000
D30	73900000	36200000	35800000	42800000	59400000	32600000	48500000	22300000	50600000	52000000	11800000	35600000	5990000	24800000	23200000
Muscle	4420000	6200000	4230000	5340000	9960000	3220000	4920000	2550000	4620000	10300000	2800000	2670000	2870000	2970000	4680000
Brain	77100	54100	315000	123000	51300	78800	37300	52100	50500	95300	36000	64400	33500	29200	42400
Spleen	35600	65000	120000	261000	469000	40700	31100	28800	22600	44500	18800	47100	14500	23200	43300
Liver	655000	754000	1270000	900000	1140000	195000	537000	134000	591000	1220000	212000	3060000	135000	215000	350000
Kidney	1810000	189000	262000	1410000	563000	418000	241000	361000	427000	520000	138000	587000	172000	205000	1450000
Thymus	384000	157000	965000	315000	502000	607000	280000	447000	1430000	857000	44500	1900000	144000	278000	614000
Lung	266000	68500	310000	220000	69500	112000	210000	203000	281000	1060000	13300	3610000	21900	85000	149000
Heart	4210000	1460000	2650000	1230000	1560000	3760000	915000	3930000	1580000	1770000	147000	517000	387000	889000	822000

## Sheet: sup fig3
HEK293T - GFP
MOI	AAV9_WT			R312H			R312Q
0	0.23	0.32	0.35	0.23	0.32	0.35	0.23	0.32	0.35
32	0.21	0.23	0.34	0.47	0.32	0.38	0.25	0.25	0.3					AUC	AAV9_WT	R312H	R312Q
160	0.26	0.33	0.77	0.34	0.32	0.52	0.19	0.32	0.47						693000000	648000000	571000000
800	1	1.27	1.16	0.78	0.57	1.08	0.56	0.63	0.99						670000000	669000000	593000000
4000	4.38	4.81	4.82	3.3	3.8	4.38	2.16	2.66	3.03						695000000	676000000	595000000
20000	19.7	19.1	19.5	14.6	16.6	18.9	10.3	12.2	13.6
100000	60.9	58.9	61.7	54.3	57.8	58	42.7	45.2	45.1
500000	95.2	92.1	94.9	93.1	93.7	94.6	89	90.9	91.2
HeLa- Luminescence
MOI	AAV9_WT			R312H (R26)			R312Q (R27)			Sham cont
0	12744	13940	26824	17865	20974	16460	14797	12902	11102	7200	6161	5655
6	21194	21321	28530	23232	27234	21430	19583	15176	13236	9784	7328	7425		AUC	AAV9_WT	R312H (R26)	R312Q (R27)	Sham cont
32	38041	42783	50297	38108	40096	33994	28488	30325	29650	14527	10589	9898			1024000000000	841300000000	773400000000	15520000000
160	94287	94968	99988	82871	86446	83190	84908	67371	66859	20624	15253	13573			1030000000000	850800000000	843200000000	5369000000
800	346315	319310	325342	245788	247847	275765	237158	220899	190087	37283	24435	19650			976200000000	927800000000	815200000000	3517000000
4000	1276482	1385522	1409813	992923	1025142	952367	878307	825310	883619	65597	38896	27141
20000	6381306	6209144	5608753	4747438	4470851	4215640	3639992	3860221	3253705	136073	46675	33187
100000	17611978	17942086	17319720	15083727	15645968	17894640	14742851	16239364	16253030	206982	67528	40482
HEK293T - Luminescence
MOI	AAV9_WT			R312H (R26)			R312Q (R27)			Sham cont				AUC	AAV9_WT	R312H (R26)	R312Q (R27)	Sham cont
0	14382	13807	15097	14978	15423	14551	13802	13549	11486	9167	6812	6524			1101000000000	1080000000000	964300000000	17700000000
6	31958	31560	33326	27831	28834	25033	22304	19028	17624	11150	8505	8198			1226000000000	1078000000000	1021000000000	5970000000
32	48235	55007	61367	44096	43201	44523	32645	41579	32791	17086	12523	10459			1206000000000	1078000000000	944000000000	3826000000
160	117177	129819	135582	100422	107191	110130	91001	75377	76044	23835	17706	15204
800	409383	404077	426146	349206	317922	318213	283973	269067	241098	50161	30413	22089
4000	1801050	1613521	1892820	1402803	1396014	1287327	1041951	1105204	1018115	87069	46225	32526
20000	7990279	7886455	8031069	6523928	6716273	6669314	4961358	5558442	5338623	159965	60706	39818
100000	17482718	20786942	20045224	18824578	18536114	18609756	17889756	18569114	16937078	226936	63651	38820

## Sheet: Fig6
Fig6A
IFNg ELISpot	99+106					WT (102+103)					R312H (102+103)					R312Q (102+103)
WT	1.18	0	1.09	0.36	1.1	2.64	0.75	8.64	5.36	6.5	1	0.08	5.91	3.91	1.1	1.18	0.08	2.09	0.64	0.8
R312H	0.43	0.86	1.48	0.91	0.24	0.14	0.62	0.91	1.36	2.43	0.67	0.9	2.57	2.32	1.9	0.14	0	0.74	0.86	1.19
R312Q	0.46	0.47	1.55	0.83	0.58	0.35	0.07	1.09	1.67	0.42	0	0.3	0.82	1.83	0.81	0.46	0.03	1.36	4.92	1.38
Sham	0.73	1.25	0.33	2.5	1.25	0	0.75	0.33	0.25	1	0	0.5	1.89	0.38	0.75	0	0	0.22	0.38	0.25
Fig6B
IL-2 ELISpot	99+106					WT (102+103)					R312H (102+103)					R312Q (102+103)
WT	1.13	0.73	1.87	0.88	1.67	2.5	1.73	3.2	2.44	1.67	0.69	1.45	0.73	1.94	0.83	0.13	0.55	0.6	0.38	1.33
R312H	0.71	0.41	0.57	1.75	0.55	1	1	2.05	1.25	1.64	2.57	1.44	1	3.13	2.09	2.29	0.67	0.76	1.63	1.73
R312Q	0.43	0.33	1.31	0.83	0.45	0.64	2	1.15	3.08	0.55	0.29	3	1.38	1.92	0.68	0.5	2.83	0.62	2.67	0.55
Sham	0.38	1.17	0.43	1.14	0.58	1.38	0	1	0.93	0.53	0.88	0.5	1	0.79	0.74	0.5	1.17	0.71	1.07	0.74
Fig6C
IFNg producing CD4	99+106					WT (102+103)					R312H (102+103)					R312Q (102+103)
WT	1.11	0.94	0.92	0.98	0.8	1.1	1.31	1.57	1.21	1.29	1.01	0.99	1.35	1.36	0.88	1.11	0.9	0.95	0.98	0.84
R312H	0.91	1.02	0.81	1.04	1.09	0.94	1.14	0.94	0.93	1.17	0.98	1.54	1.05	1.19	1.19	0.74	0.8	1.22	0.72	1.32
R312Q	1.09	1.26	1.18	1.19	0.83	0.78	1.06	1.06	1.07	0.81	0.92	1.26	1.26	1.29	0.89	0.86	1.14	1.24	1.21	0.84
Sham	1.09	1.03				1.03	1.06				1.03	1.35				1.15	1.18
Fig6D
IFNg producing CD8	99+106					WT (102+103)					R312H (102+103)					R312Q (102+103)
WT	1.07	1.07	1.25	1.38	0.93	1.21	1.14	1.26	0.82	0.92	1.23	0.84	1.21	1.59	0.46	1.15	0.99	1.3	0.76	0.52
R312H	1.02	0.97	0.39	0.35	0.75	1.15	1.21	0.67	0.84	1.02	1.08	1.1	0.61	0.59	0.72	1.15	1.02	0.51	0.41	0.74
R312Q	0.98	0.78	0.84	1	0.67	1.09	0.86	1.07	0.78	0.63	0.97	0.95	1.03	0.56	0.51	1.24	0.94	1.21	0.85	0.8
Sham	0.66	0.64				1.02	1.24				1.39	1.09				0.64	0.88
Fig6E
CD69 CD4	99+106					WT (102+103)					R26 (102+103)					R27 (102+103)
WT	0.99	0.96	1.05	0.95	0.88	1.09	1.12	1.12	1.29	1.14	1.05	1.13	0.98	1.1	0.99	1.03	0.99	0.93	1.11	0.85
R312H	0.94	0.96	1.05	0.98	1.07	1.1	1.11	1.23	1.01	1.17	1.24	1.17	1.19	1.11	1.26	0.95	0.98	1.04	0.86	1.03
R312Q	0.87	0.89	1.18	0.98	0.93	0.86	0.94	1.1	0.93	0.86	0.92	0.93	1.01	0.98	0.85	0.85	0.93	1.02	1.07	0.96
Sham	0.91	0.93				0.95	1.03				1	0.97				0.92	0.95
Fig6F
TNFa CD4	99+106					WT (102+103)					R312H (102+103)					R312Q (102+103)
WT	0.92	0.93	1.06	1.3	0.96	1.01	1.07	1.4	1.48	1.59	0.99	1.02	1.29	1.34	1.16	0.77	0.99	1.07	0.79	0.96
R312H	0.98	0.93	1.11	1.02	1.05	1.1	1.27	1	1.07	1.09	1.08	1.47	1.07	1.31	1.21	0.77	0.98	0.87	0.87	1
R312Q	0.99	0.93	0.97	1.1	1.2	0.88	0.99	1.09	0.96	1.43	1.03	0.92	1.12	1.14	1.36	1	1.02	1.31	1.1	1.36
Sham	0.7	0.87				1.13	0.7				1.09	0.91				0.78	0.7

[truncated: 1 more sheets: Fig7]
